# Supplementary material for: “Vegan Teachers Make Students Feel Really Bad”: Is Teaching Sustainable Nutrition Indoctrinating?
Source: Foods. 2022 Mar 21;11(6):887. doi: 10.3390/foods11060887 (PMC8954596; doi:10.3390/foods11060887)
Supplement: Supplementary file 1 [file foods-11-00887-s001.zip]

Archive with 1 entries (1 files):
- foods-1623612-supplementary.pdf
